# Supplementary material for: On the Development of Nanocomposite Covalent Associative Networks Based on Polycaprolactone and Reduced Graphite Oxide
Source: Nanomaterials (Basel). 2022 Oct 25;12(21):3744. doi: 10.3390/nano12213744 (PMC9654163; doi:10.3390/nano12213744)
Supplement: Supplementary file 1 [file nanomaterials-12-03744-s001.zip]

Archive with 1 entries (1 files):
- nanomaterials-1980908-supplementary.pdf
